# Supplementary material for: Sex Steroid Priming on Growth Hormone Stimulation Test: A Scoping Review
Source: Children (Basel). 2025 Sep 24;12(10):1286. doi: 10.3390/children12101286 (PMC12563267; doi:10.3390/children12101286)
Supplement: Supplementary file 1 [file children-12-01286-s001.zip]

Archive with 1 entries (1 files):
- children-3841927-supplementary.pdf
